# Supplementary material for: Natriuretic Peptides—New Targets for Neurocontrol of Blood Pressure via Baroreflex Afferent Pathway
Source: Int J Mol Sci. 2022 Nov 7;23(21):13619. doi: 10.3390/ijms232113619 (PMC9657840; doi:10.3390/ijms232113619)
Supplement: Supplementary file 1 [file ijms-23-13619-s001.zip]

Archive with 1 entries (1 files):
- ijms-1943192-supplementary.pdf
